# Supplementary material for: Anti-Biofilm Performance of Resin Nanopillars Inspired from Cicada Wing Surface for Staphylococcus spp
Source: Biomimetics (Basel). 2024 Dec 4;9(12):739. doi: 10.3390/biomimetics9120739 (PMC11673656; doi:10.3390/biomimetics9120739)
Supplement: Supplementary file 1 [file biomimetics-09-00739-s001.zip]

Archive with 1 entries (1 files):
- biomimetics-3311588-supplementary.pdf
